# Supplementary material for: Rapid activity-dependent modulation of the intrinsic excitability through up-regulation of KCNQ/Kv7 channel function in neonatal spinal motoneurons
Source: PLoS One. 2018 Mar 26;13(3):e0193948. doi: 10.1371/journal.pone.0193948 (PMC5868771; doi:10.1371/journal.pone.0193948)
Supplement: S1 Table — Data tables are provided for all figure panels except for those with sample traces of raw data. In the supporting information Excel spreadsheet each figure panel is represented as a separate sheet. (XLSX) [file pone.0193948.s001.xlsx]

## Sheet: Figure 1 B
	Data for Figure 1b
		Total Spikes/Min (x103)
		Pre K+	K+ 30 min	Post K+
	Slice 1	2.724	6.39733	0.927
	Slice 2	0.708333	4.69867	0.797667
	Slice 3	3.881	20.9013	2.32267
	Slice 4	2.124	17.7423	2.523
	Slice 5	1.61533	11.7253	0.879333
	Slice 6	0.730333	5.07267	0.663
	Slice 7	8.22	25.5593	8.81167
	Slice 8	0.935667	16.542	2.42267
	Slice 9	4.127	21.169	2.53233
	Slice 10	1.51967	30.1613	2.72267
	Slice 11	3.771	20.421	3.24367
	Slice 12	7.03567	22.9857	3.86833
	Slice 13	2.61533	14.969	1.807
	Slice 14	4.591	27.6873	4.58467
	Slice 15	0.784	6.83733	1.36333
	Slice 16	3.13033	12.4523	3.61933
	Slice 17	5.37133	17.9497	3.87
	Slice 18	3.77667	22.4533	4.98867
	Slice 19	3.968	18.6013	0.96
	Values were inserted as shown here to build the box-and-whiskers plots

## Sheet: Figure 1 C
	Data for figure 1c
		Number of Active Units
	Up to Hz	Pre K+	K+ 30 min
	0.5	122	93
	1	14	29
	1.5	4	26
	2	6	22
	2.5	2	9
	3	2	8
	3.5	2	3
	4	0	5
	4.5	2	10
	5	0	2
	5.5	0	1
	6	1	1
	6.5	0	3
	7	0	1
	7.5	0	1
	8	0	2
	8.5	0	1
	9	0	0
	9.5	0	0
	10	0	0
	Values were inserted as shown here to build the histograms

## Sheet: Figure 1 D
	Data for figure 1d
		Active Units
		Pre K+	K+ 30 min	Post K+
	Slice 1	139	189	114
	Slice 2	79	95	52
	Slice 3	182	223	157
	Slice 4	130	219	134
	Slice 5	134	218	85
	Slice 6	121	165	71
	Slice 7	43	175	173
	Slice 8	143	213	157
	Slice 9	186	221	175
	Slice 10	123	216	176
	Slice 11	156	209	148
	Slice 12	192	210	159
	Slice 13	166	220	155
	Slice 14	172	212	164
	Slice 15	76	111	77
	Slice 16	115	157	124
	Slice 17	198	227	185
	Slice 18	170	225	191
	Slice 19	155	218	105
Means used for graph		141.05	195.95	136.95
S.e.m. used for graphs		9.62	8.87	9.61

## Sheet: Figure 1 E
	Data for figure 1e
		Max Firing Rate (Hz)
		Pre K+	K+ 30 min	Post K+
	Slice 1	4.31111	4.67222	2.01667
	Slice 2	2.53333	5.16111	3
	Slice 3	6.31111	5.69444	3.52222
	Slice 4	4.61667	9.11667	3.97778
	Slice 5	2.43333	7.08889	3.77222
	Slice 6	2.31667	4.82778	2.6
	Slice 7	9.01667	9.63889	6.07222
	Slice 8	1.22778	12.2444	2.55556
	Slice 9	3.86111	9.14444	3.19444
	Slice 10	2.77222	10.7722	3.72222
	Slice 11	8.68333	9.63889	7.53333
	Slice 12	5.01111	7.5	4.70556
	Slice 13	4.77778	19.5889	2.97778
	Slice 14	5.07778	11.2778	5.81667
	Slice 15	2.86111	11.85	4.35
	Slice 16	5.15556	7.95	5.82222
	Slice 17	8.45	8.78333	11.7444
	Slice 18	4.33333	7.88889	5.46667
	Slice 19	5.72222	13.3944	1.56111
Means used for graph		4.71	9.28	4.44
S.e.m. used for graphs		0.51	0.82	0.54

## Sheet: Figure 2 B
	Data for figure 2b
		CTRL												Means	S.e.m.
	Injected Current	Cell#1	Cell#2	Cell#3	Cell#4	Cell#5	Cell#6	Cell#7	Cell#8	Cell#9	Cell#10	Cell#11		used for graph
	0	0	0	0	0	0	0	0	0	0	0	0		0	0
	50	0	0	0	0	0	0	0	0	0	0	0		0	0
	100	0	1	1	1	0	1	0	0	0	3	0.67		0.7	0.27
	150	0.33	3	3	3	2	3	0	0	0	4	2		1.85	0.45
	200	2	5	5	4.5	3.5	5.66667	0	0.5	6	7	4.75		3.99	0.68
	250	2.5	6.33333	5.33333	5.5	4.5	6.66667	1	1.5	8	8	5		4.94	0.72
	300	5.5	7	6	6	7.5	7.66667	3	4	9.66667	9	8		6.67	0.61
	350	7	8	7	8	8.33333	4	5	10.3333	10.5	9.5			7.77	0.67
	400	7.5	8.66667	7.5	9	9	5	6.5	11	12.5	10.75			8.74	0.71
	450	8	9	8.5	10	10	6	8	11.6667	13.5	11.5			9.62	0.69
	500	9	9.5	9	11	10.6667	7	9	12	14	12.75			10.39	0.66
	550	9.5	10	9	11.5	11.3333	7	12		15	13			10.93	0.79
	600	10.5		10	13	12.6667	8	13			15			11.74	0.89
		High K+														Means	S.e.m.
	Injected Current	Cell#1	Cell#2	Cell#3	Cell#4	Cell#5	Cell#6	Cell#7	Cell#8	Cell#9	Cell#10	Cell#11	Cell#12	Cell#13		used for graph
	0	0	0	0	0	0	0	0	0	0	0	0	0	0		0	0
	50	0	0	0	0	0	0	0	0	0	0	0	0	0		0	0
	100	2.5	0	0	0	0	0	0	0	0	0	0	0	0		0.19	0.19
	150	6	0	0	0	0	0	0	0	1	0	0	0	0		0.54	0.46
	200	9	0	0	0	0	0	0	0	2	0	0	0	4		1.15	0.73
	250	11	0	0	0	0	0.5	0	0	3	0	0	2	6		1.73	0.92
	300	12.5	3.5	0	0	0	2.5	0	0	4	0	0	5.5	7		2.69	1.06
	350		6	0	0	3.5	0	0	5	3	0	1	8	8		2.88	0.92
	400		7	0.5	0	4	0.333333	0.666667	6	5.33333	0	4	9	9		3.82	1
	450		8.5	0.5	3.5	5	2.33333	3	6	7	0	6	10	11		5.24	1.02
	500		10	1	8.5	5	3.33333	5.33333	8	8.33333	0	9	11	12		6.79	1.11
	550			1	9.5	4.33333	6.66667	8	10	0	8	12	13.5			7.3	1.4
	600			1	10.5	5.33333	7.33333	9	10.6667	0	10	15				7.65	1.61

## Sheet: Figure 2 D
	Data for Figure 2d
		CTRL													Means	S.e.m.
	Injected Current	Cell#1	Cell#2	Cell#3	Cell#4	Cell#5	Cell#6	Cell#7	Cell#8	Cell#9	Cell#10	Cell#11	Cell#12		used for graph
	0	0	0	0	0	0	0	0	0	0	0	0	0		0	0
	50	0	0	0	0	0	0	0	0	0	0	0	0		0	0
	100	0	0	0	0	0	0	0	0	0	0	0	0		0	0
	150	0	0	0	0	0	0	0	0	0	0	0	0		0	0
	200	0	0	0	1.66667	0	0	0.666667	0	0	0	0	0		0.19	0.14
	250	0	0.333333	1.33333	2.66667	0	1	1.33333	0	0.333333	0	0	0		0.58	0.24
	300	0	3	2	4	1	2.66667	2	0	2.66667	0	0.8	0		1.51	0.4
	350	0.333333	4.33333	3.66667	4.33333	3.33333	3.66667	3	0	4	1.66667	3.8	0		2.68	0.49
	400	1	5	4.33333	5.33333	4.66667	4.33333	4.33333	0.5	6.33333	5.33333	6.4	0		3.96	0.64
	450	1	5.66667	5.66667	6	5.66667	6.33333	5.66667	3	8	8	8.6	0		5.3	0.78
	500	2	6.66667	7	6.33333	6.66667	7.66667	7	4	9	9.66667	9.2	1.33333		6.38	0.77
	550	2.66667	7.33333	8.5	7	7.66667	8.33333	8	4.5	9.33333	11.6667	10.8	2.66667		7.37	0.82
	600	3	8	8.66667	7.66667	8.33333	9.33333	8.66667	5	10.3333	12.6667	12.2	4		8.16	0.86
	650	3.66667	9	9.33333	8.33333	9.33333	10	9.66667	6	11.3333	14.6667	13.4	5.33333		9.17	0.91
	700	4	8	9.66667	11	9.5	6.5	12.3333	15.6667	14.4	6.33333				9.74	1.17
		High K+																		Means	S.e.m.
	Injected Current	Cell#1	Cell#2	Cell#3	Cell#4	Cell#5	Cell#6	Cell#7	Cell#8	Cell#9	Cell#10	Cell#11	Cell#12	Cell#13	Cell#14	Cell#15	Cell#16	Cell#17		used for graph
	0	0	0	0	0	0	0	0	0	0	0	0	0	0	0	0	0	0		0	0
	50	0	0	0	0	0	0	0	0	0	0	0	0	0	0	0	0	0		0	0
	100	0	0	0	0	0	0	0	0	0	0	0	0	0	0	0	0	0		0	0
	150	0	0	0	0	0	0	0	0	0	0	0	0	0	0	0	0	0		0	0
	200	0	0	0	0	0	0	3	0	0	0	0	0	0	0	0	0	0		0.18	0.18
	250	0	0	0	0	0	0	1.5	0	0	0	0	0	0	0.333333	0	0	0		0.11	0.09
	300	0.666667	0	0	0	0	0	3	0	0	0	0	0	1.5	1.66667	0	0	0		0.4	0.21
	350	3.66667	0	0	0	0	0	4.5	0	0.333333	0	0	0	3	3.33333	0	0	0		0.87	0.39
	400	5.33333	0	0	0	0	0	4.5	1.5	1	0	1.33333	0	3.5	4.66667	1	0	0		1.34	0.46
	450	7.66667	0	0	0	0	0	4.5	4	1	0	3.33333	0	4.5	5.66667	1.66667	1	0		1.96	0.6
	500	11.3333	0	0	0	0	0.666667	4.5	7	2	0	4.33333	0	6	7	2.66667	3.5	1.66667		2.98	0.81
	550	11.5	0	0	0.25	1.33333	1.33333	5.5	9.5	2.66667	1	5	0	7.5	8.33333	4	6	2.66667		3.92	0.89
	600	12	0	0	0.25	3	2.33333	6	10.5	3	1.66667	5.66667	0	9.5	10.6667	5	7	4.66667		4.78	0.98
	650	14	0	0	0.25	5.33333	2.33333	7	11.5	3.66667	2.33333	6.66667	0.333333	11.5	12.3333	6.33333	8	6		5.74	1.12
	700	0	0	0.5	7	3	12.5	4	3.66667	8.33333	1	12.5	14	8	9	6.66667				6.01	1.22

## Sheet: Figure 2 E
	Data for figure 2e
		CTRL	High K+
		-51.105	-54.1878
		-58.7267	-63.31
		-58.955	-62.4475
		-50.1267	-63.233
		-51.285	-61.7564
		-64.5767	-65.6669
		-62.54	-63.6767
		-60.2833	-65.2367
		-63.115	-64.64
		-59.7775	-70.7
			-60.85
			-58.42
			-60.13
Means used for graphs		-58.05	-62.64
S.e.m. used for graphs		1.67	1.09

## Sheet: Figure 2 F
	Data for Figure 2f
		CTRL	High K+
		70	112.5
		110	283.333
		135	800
		95	450
		90	425
		220	275
		220	420
		193.333	420
		65	340
		160	126.667
			120
			40
			143.333
			146.667
			230
Means used for graphs		136	289
S.e.m. used for graphs		19	50

## Sheet: Figure 2 G
	Data for figure 2g
		CTRL	High K+
		44.8833	36.1467
		53.38	-63.31
		62.0233	13.04
		59.7033	23.9625
		49.5367	29.6267
		62.52	26.5467
		49.5267	22.575
		56.275	37.35
		34.88	45.2167
		57.45	42.7267
		48.438	51.0867
		31.3667	25.3233
			43.95
			68.3
			55.52
			55.035
			27.9633
Means used for graphs		50.83	31.83
S.e.m. used for graphs		2.88	6.9

## Sheet: Figure 2 H
	Data for Figure 2h
		CTRL	High K+
		415	300
		253.333	800
		226.667	775
		290	550
		235	500
		340	220
		280	350
		323.333	380
		310	510
		495	380
			655
			250
			275
			360
			325
			460
Means used for graphs		317	443
S.e.m. used for graphs		26	44

[truncated: 17 more sheets: Figure 3 B, Figure 3 C, Figure 3 D, Figure 3 E, Figure 3 F, Figure 3 G, Figure 4 B, Figure 4 C, Figure 5 B, Figure 5 D, Figure 5 E, Figure 5 F, Figure 5 G, Figure 5 H, Figure 6 A, Figure 6 C, Figure 6 D]
